# Supplementary material for: Dual XH–π Interaction of Hexafluoroisopropanol with Arenes
Source: Molecules. 2021 Jul 28;26(15):4558. doi: 10.3390/molecules26154558 (PMC8347120; doi:10.3390/molecules26154558)
Supplement: Supplementary file 1 [file molecules-26-04558-s001.zip]

Archive with 1 entries (1 files):
- molecules-1306653-supplementary.pdf
